# Supplementary material for: Precision integrated identification of predictive first-trimester metabolomics signatures for early detection of gestational diabetes mellitus
Source: Cardiovasc Diabetol. 2025 Nov 14;24:434. doi: 10.1186/s12933-025-02978-0 (PMC12619188; doi:10.1186/s12933-025-02978-0)
Supplement: Supplementary file 1 — Supplementary Material 1: Table S1: Complete List of Metabolites with Annotations (Post-Preprocessing and Merging). Table S2: Details of all metabolites associated with GDM. Table S3: Prediction Performance Metrics of All Metabolite Panels for GDM. Figure S1: Study design. Figure S2: Metabolomics data QC work flow. Figure S3: Non-Polar Negative Data - Standardized. Boxplot of all the non-polar negative metabolites on x-axis and adjusted for the batch effect and scaled metabolite frequencies on y-axis. Figure S4: Non-Polar Positive Data - Standardized. Boxplot of all the non-polar positive metabolites on x-axis and adjusted for the batch effect and scaled metabolite frequencies on y-axis. Figure S5: Polar Positive Data - Standardized. Boxplot of all the polar metabolites on x-axis and adjusted for the batch effect and scaled metabolite frequencies on y-axis. Figure S6: A violin plot representing metabolites distribution across normal and GDM. Figure S7: Permutation test distribution of AUC. [file 12933_2025_2978_MOESM1_ESM.zip]

Archive with 5 entries (4 files):
- Supplementary_Table_Figure_Sharmaetal/
- Supplementary_Table_Figure_Sharmaetal/GDM_Metabolomics_Supplementary Tables_Aug 16.xlsx
- __MACOSX/Supplementary_Table_Figure_Sharmaetal/._GDM_Metabolomics_Supplementary Tables_Aug 16.xlsx
- Supplementary_Table_Figure_Sharmaetal/Resubmission_Supplementary_Figures_GDM METABOLOMICS.pptx
- __MACOSX/Supplementary_Table_Figure_Sharmaetal/._Resubmission_Supplementary_Figures_GDM METABOLOMICS.pptx
