# Supplementary material for: Precision integrated identification of predictive first-trimester metabolomics signatures for early detection of gestational diabetes mellitus
Source: Cardiovasc Diabetol. 2025 Nov 14;24:434. doi: 10.1186/s12933-025-02978-0 (PMC12619188; doi:10.1186/s12933-025-02978-0)
Supplement: Supplementary file 1 — Supplementary Material 1: Table S1: Complete List of Metabolites with Annotations (Post-Preprocessing and Merging). Table S2: Details of all metabolites associated with GDM. Table S3: Prediction Performance Metrics of All Metabolite Panels for GDM. Figure S1: Study design. Figure S2: Metabolomics data QC work flow. Figure S3: Non-Polar Negative Data - Standardized. Boxplot of all the non-polar negative metabolites on x-axis and adjusted for the batch effect and scaled metabolite frequencies on y-axis. Figure S4: Non-Polar Positive Data - Standardized. Boxplot of all the non-polar positive metabolites on x-axis and adjusted for the batch effect and scaled metabolite frequencies on y-axis. Figure S5: Polar Positive Data - Standardized. Boxplot of all the polar metabolites on x-axis and adjusted for the batch effect and scaled metabolite frequencies on y-axis. Figure S6: A violin plot representing metabolites distribution across normal and GDM. Figure S7: Permutation test distribution of AUC. [file 12933_2025_2978_MOESM1_ESM.zip › Supplementary_Table_Figure_Sharmaetal/GDM_Metabolomics_Supplementary Tables_Aug 16.xlsx]

## Sheet: Supplementary Table 1
Complete List of Metabolites with Annotations (Post-Preprocessing and Merging
Metabolites	Annotation
DAG16_1-16_1	Diacylglycerol
Erine	Erine
HexCerd18_1-16_0	Hexosylceramide
LPC20_3	Lysophosphatidylcholine
LPCO-16_0	Lysophosphatidylcholine
pantothenic_acid	pantothenic acid
PC14_0-16_0	Phosphatidylcholine
PC16_0-18_3	Phosphatidylcholine
PC16_0-20_2	Phosphatidylcholine
PC16_0-20_3	Phosphatidylcholine
PC16_0-22_2	Phosphatidylcholine
PC16_0-22_4	Phosphatidylcholine
PC16_0-22_6	Phosphatidylcholine
PC16_0e-18_2	Phosphatidylcholine
PC16_0p-20_4	Phosphatidylcholine
PC16_1-18_1	Phosphatidylcholine
PC18_0-20_2	Phosphatidylcholine
PC18_0p-18_0	Phosphatidylcholine
PC18_1-20_2	Phosphatidylcholine
PC18_1-20_3	Phosphatidylcholine
PC18_1e-18_3	Phosphatidylcholine
PC18_1e-20_4	Phosphatidylcholine
PC18_2-20_3	Phosphatidylcholine
PC18_2e-18_2	Phosphatidylcholine
PC18_2e-18_3	Phosphatidylcholine
PC18_2p-18_1	Phosphatidylcholine
PE16_0-18_2	Phosphatidylethanolamine
PE16_0-22_6	Phosphatidylethanolamine
PE18_0-18_1	Phosphatidylethanolamine
PE18_0-20_2	Phosphatidylethanolamine
PE18_0-20_4	Phosphatidylethanolamine
PE18_0-22_6	Phosphatidylethanolamine
PE22_3-22_6	Phosphatidylethanolamine
PG16_1-18_1	Phosphatidylglycerol
PG16_1-18_2	Phosphatidylglycerol
PS18_0-18_0	Phosphatidylserine
SMd18_1-14_1	Sphingomyelin
SMd18_1-16_1	Sphingomyelin
SMd18_1-18_2	Sphingomyelin
SMd18_1-20_0	Sphingomyelin
SMd18_1-22_1	Sphingomyelin
SMd18_1-22_4	Sphingomyelin
TAG50_2	Triacylglycerol
TAG52_4	Triacylglycerol
TAG52_5	Triacylglycerol
TAG54_5	Triacylglycerol
TAG56_4	Triacylglycerol
TAG58_6	Triacylglycerol

## Sheet: Supplementary Table 2
Details of all metabolites associated with GDM
metabolite	Estimate	0.025	0.975	Standard Error	pvalue	p.adjust
PC16_0.20_2	1.09442	0.540356	1.76388	0.310705	0.000428	0.000428
PC18_2e.18_2	0.870077	0.415046	1.40246	0.250527	0.000515	0.000515
SMd18_1.14_1	0.899278	0.404467	1.52981	0.282586	0.00146105	0.00146105
PC18_1.20_3	0.870747	0.369126	1.45778	0.275752	0.00159012	0.00159012
PG16_1.18_2	0.719063	0.286235	1.20169	0.231313	0.00187963	0.00187963
TAG58_6	0.714853	0.29569	1.20724	0.230218	0.00190209	0.00190209
PC16_0.22_6	0.800371	0.329091	1.35944	0.259627	0.00205086	0.00205086
SMd18_1.22_4	0.873163	0.375588	1.49564	0.285507	0.00222607	0.00222607
PC18_2p.18_1	0.695965	0.276153	1.18584	0.230175	0.0024976	0.0024976
TAG52_4	0.886104	0.375363	1.54956	0.294767	0.00264606	0.00264606
PS18_0.18_0	0.691039	0.247476	1.16617	0.233063	0.00302656	0.00302656
HexCerd18_1.16_0	0.870342	0.345938	1.55154	0.301769	0.00392495	0.00392495
TAG54_5	0.575342	0.189468	0.997416	0.204477	0.00489712	0.00489712
PC18_2.20_3	0.646811	0.216001	1.12823	0.230543	0.00502244	0.00502244
PE16_0.22_6	0.590116	0.174123	1.0306	0.217357	0.00662837	0.00662837
LPCO.16_0	0.577455	0.169638	1.02334	0.216186	0.00756018	0.00756018
PC16_0.20_3	0.589618	0.178141	1.05909	0.222008	0.00791109	0.00791109
PC18_2e.18_3	0.599985	0.187481	1.09442	0.229573	0.00896251	0.00896251
SMd18_1.20_0	0.892464	0.344426	1.70713	0.342627	0.00919371	0.00919371
PE22_3.22_6	0.554129	0.14494	0.989599	0.214255	0.00970115	0.00970115
PC18_1e.18_3	0.51861	0.135126	0.961269	0.208136	0.0127138	0.0127138
PC18_0p.18_0	0.684229	0.209598	1.31347	0.275028	0.0128518	0.0128518
TAG56_4	0.63031	0.169514	1.17762	0.253526	0.0129126	0.0129126
PC16_0.22_4	0.589155	0.151844	1.10264	0.239192	0.013774	0.013774
PE18_0.20_2	0.547465	0.125683	1.00519	0.222413	0.0138364	0.0138364
SMd18_1.16_1	0.526561	0.136283	0.980845	0.214067	0.0139016	0.0139016
pantothenic.acid	-0.545803	-1.02361	-0.123462	0.228001	0.0166719	0.0166719
SMd18_1.22_1	0.727919	0.239196	1.4527	0.305495	0.0171838	0.0171838
PC16_0p.20_4	0.552839	0.135596	1.05147	0.232312	0.0173257	0.0173257
SMd18_1.18_2	0.504416	0.10678	0.951708	0.213034	0.0178956	0.0178956
PC14_0.16_0	0.504609	0.0829849	0.954111	0.220725	0.0222458	0.0222458
PC18_0.20_2	0.561264	0.11913	1.08615	0.247746	0.0234833	0.0234833
PE18_0.22_6	0.454115	0.0576105	0.869047	0.205978	0.0274765	0.0274765
DAG16_1.16_1	0.612792	0.129421	1.23701	0.278006	0.0275078	0.0275078
PE18_0.18_1	0.478622	0.0597232	0.922137	0.218575	0.0285432	0.0285432
LPC20_3	0.476792	0.0759319	0.953336	0.220047	0.0302525	0.0302525
TAG52_5	0.474838	0.0512196	0.92774	0.221926	0.0323855	0.0323855
PC18_1e.20_4	0.442372	0.0594129	0.883615	0.207963	0.0334065	0.0334065
PE18_0.20_4	0.497737	0.0577146	0.985996	0.234016	0.0334254	0.0334254
PC18_1.20_2	0.463863	0.0378638	0.917329	0.222587	0.0371639	0.0371639
TAG50_2	0.458702	0.0384194	0.910742	0.220601	0.0375869	0.0375869
PC16_0e.18_2	0.406913	0.0509841	0.846358	0.198225	0.0400932	0.0400932
PG16_1.18_1	0.437753	0.0387585	0.893584	0.214404	0.0411795	0.0411795
PE16_0.18_2	0.498324	0.0371937	1.00622	0.244681	0.0416879	0.0416879
PC16_1.18_1	0.474248	0.0477711	0.980909	0.233534	0.0422813	0.0422813
PC16_0.22_2	0.425702	0.0179728	0.853046	0.211791	0.0444303	0.0444303
PC16_0.18_3	0.424778	0.0181945	0.857264	0.212412	0.0455235	0.0455235
Erine	-0.40208	-0.827328	-0.0171644	0.204432	0.0492042	0.0492042
SMd18_1.22_2	0.379138	0.0180925	0.790113	0.194646	0.0514348	0.0514348
PC16_0e.20_4	0.395058	0.0310691	0.849557	0.205075	0.0540534	0.0540534
LPC18_2	0.394368	0.0114175	0.823811	0.204772	0.054118	0.054118
TAG54_2	0.471692	0.0250925	1.03069	0.249699	0.0588862	0.0588862
MMA	-0.383502	-0.80593	0.00215415	0.204212	0.060386	0.060386
FFA20_1	0.387058	-0.0104629	0.805465	0.206746	0.0611868	0.0611868
PC18_0.22_4	0.401296	0.00158862	0.851388	0.214528	0.0614008	0.0614008
TAG52_3	0.437437	0.00445371	0.949898	0.236242	0.0640766	0.0640766
lactic.acid	-0.385821	-0.821338	0.00897538	0.209022	0.0649148	0.0649148
ACYCARNITINE.C14.1	0.37513	-0.0102235	0.796472	0.203621	0.0654317	0.0654317
PC16_0.18_0	0.533691	0.0782468	1.19353	0.289725	0.0654667	0.0654667
PC16_0p.16_1	0.366644	0.00341345	0.801495	0.199136	0.0655959	0.0655959
SMd18_1.18_4	0.436853	0.0100289	0.959555	0.237891	0.0663044	0.0663044
citriline	-0.383874	-0.847146	-0.00845469	0.210058	0.0676289	0.0676289
PC18_1.18_2	0.392245	0.00764246	0.883766	0.217584	0.0714309	0.0714309
PC18_2e.16_0	0.343169	-0.00700434	0.763473	0.193131	0.0755894	0.0755894
PI18_0.18_2	0.388257	-0.0371208	0.833397	0.220658	0.0784857	0.0784857
PC18_2p.20_4	0.377244	-0.00674109	0.861732	0.216797	0.0818445	0.0818445
PI16_1.18_2	0.423036	-0.0333696	0.964627	0.248156	0.0882469	0.0882469
PC18_2.20_0	0.362672	-0.0440083	0.807215	0.214251	0.0905044	0.0905044
PC18_0p.14_1	0.350173	-0.0300137	0.807294	0.208141	0.0924947	0.0924947
PC18_2p.18_2	0.35875	-0.0200449	0.856739	0.21642	0.097387	0.097387
PC16_0e.22_5	0.432295	0.0116813	1.04315	0.261579	0.0984052	0.0984052
PC18_2p.20_5	0.440148	0.0124361	1.03864	0.267606	0.100019	0.100019
PC16_0e.22_6	0.297339	-0.0431447	0.682036	0.181889	0.102106	0.102106
PI18_0.20_5	0.310399	-0.0491113	0.715662	0.191904	0.105776	0.105776
PE16_0.22_5	0.348596	-0.0687676	0.781244	0.21567	0.106021	0.106021
PC16_0e.16_0	0.329761	-0.0322203	0.786809	0.205688	0.108888	0.108888
PE18_0.18_2	0.347318	-0.0696042	0.786449	0.216665	0.10893	0.10893
PC18_0.20_3	0.351891	-0.0380162	0.863659	0.221157	0.111579	0.111579
PC16_0.20_4	0.348949	-0.0645538	0.811574	0.220045	0.112782	0.112782
PC18_2e.12_0	0.336833	-0.0807177	0.77648	0.216878	0.120399	0.120399
AMP	-0.376405	-0.886704	0.0822303	0.243333	0.121895	0.121895
HexCerd18_1.22_1	0.328737	-0.0790635	0.765653	0.21318	0.123058	0.123058
FFA16_2	0.317252	-0.0795865	0.733152	0.205789	0.123162	0.123162
SMd18_1.20_3	0.304414	-0.0724834	0.714379	0.198226	0.124613	0.124613
PC18_2.20_4	0.355027	-0.089803	0.8269	0.231655	0.125382	0.125382
SMd18_1.22_3	0.286744	-0.0633317	0.685993	0.187417	0.126021	0.126021
PC18_2p.20_3	0.267157	-0.0535089	0.652806	0.175188	0.127266	0.127266
PC18_0e.18_0	0.282779	-0.0653199	0.686513	0.187571	0.131661	0.131661
histidine	0.284838	-0.0788736	0.674817	0.190288	0.134424	0.134424
SMd18_1.14_0	0.281877	-0.0756514	0.681846	0.189745	0.137396	0.137396
TAG46_5	0.325448	-0.0734346	0.832913	0.222083	0.142802	0.142802
PC18_2e.16_1	0.372789	-0.0234457	1.00581	0.255383	0.144365	0.144365
PC16_0e.18_1	0.310056	-0.0744642	0.781575	0.213569	0.146562	0.146562
PC16_0e.18_0	0.369386	-0.0597405	0.962245	0.255835	0.148782	0.148782
SMd18_1.18_3	0.277928	-0.0888718	0.677067	0.192735	0.149295	0.149295
PC16_0e.20_2	0.295442	-0.0806331	0.749206	0.205507	0.15054	0.15054
PC18_1e.16_0	0.319204	-0.0726211	0.811674	0.222072	0.150607	0.150607
PC18_0e.18_2	0.302209	-0.0716846	0.786382	0.210739	0.15156	0.15156
SMd18_1.20_2	0.29783	-0.0802883	0.758167	0.20775	0.151688	0.151688
SMd18_1.18_0	0.299673	-0.105806	0.728195	0.210921	0.15538	0.15538
PC16_0p.20_1	0.370722	-0.101077	0.967059	0.261682	0.156574	0.156574
LPC16_0	0.2667	-0.0886776	0.665652	0.189094	0.158418	0.158418
taurine	-0.319297	-0.788795	0.116359	0.227942	0.161279	0.161279
PC18_1e.18_2	0.334051	-0.0585943	0.923886	0.239016	0.162231	0.162231
PC16_0e.16_1	0.26399	-0.0959436	0.665878	0.190759	0.166391	0.166391
PC18_0e.16_1	0.32146	-0.0526809	0.880445	0.234647	0.170694	0.170694
Alanine	-0.29121	-0.741214	0.114102	0.214551	0.174685	0.174685
PC16_0e.18_3	0.262375	-0.0778886	0.721758	0.194056	0.176355	0.176355
DAG20_0.22_6	-0.321896	-0.807336	0.139927	0.239626	0.179166	0.179166
ACYCARNITINE.C14.2	0.30831	-0.116271	0.801419	0.230239	0.180543	0.180543
FFA22_6	-0.272608	-0.683627	0.121275	0.203724	0.180856	0.180856
PC18_1.18_1	0.249712	-0.0958114	0.659485	0.186875	0.181466	0.181466
PI18_0.18_3	0.300146	-0.136491	0.778729	0.229814	0.19154	0.19154
FFA22_5	-0.249208	-0.63649	0.119232	0.191037	0.192064	0.192064
PC16_0.22_5	0.298667	-0.133834	0.784437	0.229371	0.192877	0.192877
PI18_1.18_1	0.283656	-0.144146	0.729334	0.221078	0.199472	0.199472
PC18_1e.16_1	0.240528	-0.105852	0.652476	0.187787	0.200244	0.200244
FFA18_1	0.253239	-0.132501	0.656537	0.199582	0.204495	0.204495
LPCO.18_0	0.245056	-0.125137	0.649343	0.194475	0.207637	0.207637
SMd18_1.22_6	0.210044	-0.103951	0.57013	0.167407	0.209592	0.209592
PC18_0p.16_0	0.262825	-0.0958917	0.753972	0.21006	0.210865	0.210865
LPC18_1	0.258398	-0.132845	0.696009	0.207253	0.212478	0.212478
LPG12_0	0.250079	-0.140019	0.654002	0.201213	0.213919	0.213919
PC16_0.16_0	0.276372	-0.13148	0.775267	0.224317	0.217927	0.217927
PI16_0.20_0	0.254515	-0.145939	0.670451	0.206682	0.218162	0.218162
creatinine	-0.262892	-0.723309	0.142696	0.215681	0.222885	0.222885
CE20_0	-0.240184	-0.635937	0.142666	0.197294	0.223454	0.223454
SMd18_1.18_1	0.206681	-0.108724	0.577905	0.169853	0.223672	0.223672
glutamic.acid	-0.246351	-0.66811	0.141426	0.20304	0.225011	0.225011
CE18_2	0.249896	-0.155375	0.668233	0.20872	0.231198	0.231198
PI18_2.18_2	0.259089	-0.158462	0.699924	0.216536	0.231494	0.231494
SMd18_1.20_5	0.221119	-0.122076	0.637011	0.186903	0.236784	0.236784
PC16_0p.18_1	0.214224	-0.127778	0.602516	0.18192	0.238968	0.238968
PC18_0.22_5	0.241356	-0.155477	0.655391	0.205054	0.23918	0.23918
SMd18_1.16_0	0.214119	-0.140782	0.582068	0.182999	0.24198	0.24198
PE18_0.22_4	0.244661	-0.163008	0.661661	0.209375	0.242593	0.242593
ornithine	0.218128	-0.14465	0.596465	0.187417	0.244479	0.244479
arginine	0.219128	-0.15022	0.601945	0.190433	0.249861	0.249861
PC16_0.20_1	0.238654	-0.149833	0.689368	0.207468	0.250014	0.250014
CE18_0	-0.240035	-0.66548	0.168382	0.210851	0.254948	0.254948
LPC15_0	0.209888	-0.155033	0.58941	0.188299	0.264999	0.264999
PE18_1.18_1	0.225376	-0.171924	0.632987	0.204164	0.269637	0.269637
SMd18_1.12_0	0.216176	-0.165904	0.61629	0.197483	0.273666	0.273666
PI16_1.18_1	0.210156	-0.164843	0.594335	0.192607	0.275224	0.275224
TAG50_0	0.216796	-0.169082	0.62265	0.199786	0.277858	0.277858
carnitine	-0.244239	-0.714826	0.186287	0.225271	0.278275	0.278275
PI18_1.18_3	0.21819	-0.177939	0.622408	0.203223	0.28298	0.28298
TAG54_4	0.250168	-0.205876	0.737298	0.236991	0.291151	0.291151
PC16_0.16_1	0.215233	-0.183236	0.628453	0.205311	0.294488	0.294488
ACYCARNITINE.C14	-0.21317	-0.628215	0.1802	0.203749	0.295452	0.295452
PC18_0p.18_3	0.171422	-0.144204	0.519791	0.165581	0.300539	0.300539
proline	-0.221582	-0.672998	0.190448	0.215881	0.304698	0.304698
PC16_0p.22_6	0.226223	-0.181379	0.719995	0.220797	0.305564	0.305564
PC18_2e.18_0	0.189704	-0.163188	0.584448	0.185859	0.307403	0.307403
leucine	-0.218027	-0.663077	0.190943	0.213744	0.307712	0.307712
HexCerd18_1.16_1	0.20085	-0.183223	0.592888	0.197009	0.307966	0.307966
PI16_0.20_4	0.210929	-0.192203	0.623739	0.206954	0.308106	0.308106
HexCerd18_1.18_0	0.217785	-0.196854	0.648201	0.213724	0.308203	0.308203
LPC22_6	0.174893	-0.164437	0.532777	0.175605	0.319276	0.319276
methionine.sulfoxide	-0.195089	-0.595452	0.183795	0.1963	0.320305	0.320305
PC18_0.18_1	0.19347	-0.167284	0.62701	0.195407	0.322132	0.322132
SMd18_1.22_0	0.228822	-0.175601	0.793249	0.231244	0.322407	0.322407
LPC20_1	-0.196809	-0.602015	0.189811	0.199657	0.324263	0.324263
phenyl.alanine	0.183628	-0.184114	0.569667	0.189964	0.333722	0.333722
LPC20_4	0.17153	-0.170657	0.545275	0.178688	0.337084	0.337084
ACYLCARNITINEC5	0.194785	-0.198841	0.608753	0.203391	0.338219	0.338219
theronine	-0.185547	-0.581254	0.192518	0.195074	0.341523	0.341523
PC18_0.18_2	0.185676	-0.188099	0.596381	0.196116	0.343758	0.343758
valine	-0.202736	-0.65104	0.210567	0.215207	0.346167	0.346167
isoleucine	-0.183844	-0.59737	0.19893	0.199111	0.355839	0.355839
PC18_1e.18_0	0.182737	-0.200196	0.593077	0.198674	0.357685	0.357685
PC18_2.18_2	0.184856	-0.197476	0.634516	0.203433	0.363517	0.363517
TAG50_1	0.200163	-0.22865	0.642727	0.220411	0.363806	0.363806
Cerd18_1.22_0	0.209352	-0.242844	0.677566	0.232577	0.368045	0.368045
FFA20_3	-0.178772	-0.576045	0.210416	0.199501	0.370201	0.370201
FFA20_5	-0.179436	-0.579651	0.212133	0.200776	0.371476	0.371476
Cerd18_1.16_0	0.175504	-0.207884	0.571212	0.197043	0.373097	0.373097
ACYCARNITINE.C10.1	-0.197483	-0.655312	0.231347	0.222641	0.375079	0.375079
PC18_2p.16_1	0.181091	-0.214757	0.601341	0.205038	0.377124	0.377124
PC140.181	0.181054	-0.222001	0.593975	0.206745	0.381174	0.381174
PC16_0p.20_2	0.166687	-0.188197	0.597415	0.190387	0.381293	0.381293
hydroxy.proline	-0.169595	-0.565712	0.205428	0.193752	0.381402	0.381402
PC16_0e.20_1	0.167991	-0.206104	0.56302	0.193265	0.384723	0.384723
PI16_0.18_2	-0.187981	-0.62656	0.233838	0.21706	0.386472	0.386472
LPC18_0	-0.161752	-0.54522	0.207414	0.189916	0.39438	0.39438
HexCerd18_1.22_2	-0.180164	-0.609554	0.232981	0.212613	0.396783	0.396783
pc.44.3.	0.16641	-0.215021	0.56562	0.196575	0.397247	0.397247
PC18_2p.18_0	0.161824	-0.198461	0.60669	0.193742	0.403576	0.403576
SMd18_1.20_4	0.149044	-0.195796	0.517533	0.178499	0.403724	0.403724
PC16_1.18_0	0.173684	-0.234188	0.588765	0.208858	0.405641	0.405641
PC18_0e.18_3	0.147847	-0.194138	0.552428	0.181282	0.414749	0.414749
PC16_0p.16_0	0.15469	-0.212569	0.566976	0.192111	0.420697	0.420697
LPE18_0	0.150506	-0.222596	0.538608	0.191827	0.432694	0.432694
ACYCARNITINE.C12.1	0.15245	-0.232	0.548558	0.197247	0.439588	0.439588
PE16_0.18_1	0.172164	-0.263131	0.617075	0.222986	0.440063	0.440063
Cholesterol_y	-0.144383	-0.548661	0.22387	0.191304	0.450411	0.450411
Cholesterol_x	-0.145808	-0.533332	0.231209	0.19332	0.450713	0.450713
ACYCARNITINE.C18.2	-0.160884	-0.597438	0.25481	0.213962	0.452096	0.452096
TAG54_3	0.149975	-0.239171	0.550008	0.199521	0.452244	0.452244
FFA18_2	-0.172752	-0.640904	0.274622	0.230132	0.452854	0.452854
LPC16_1	0.144857	-0.239811	0.548706	0.197899	0.464183	0.464183
LPE16_0	0.149328	-0.247114	0.569656	0.204422	0.465093	0.465093
kynurenine	0.131697	-0.223257	0.506389	0.182847	0.471367	0.471367
PG18_1.18_2	0.158022	-0.274244	0.60104	0.221408	0.475405	0.475405
PC18_0p.18_2	0.127371	-0.238937	0.525435	0.18923	0.500884	0.500884
TRYptophan	-0.146006	-0.599912	0.28986	0.223593	0.513757	0.513757
ACYCARNITINE.C18	0.140187	-0.279344	0.572831	0.214902	0.514188	0.514188
Cerd18_1.22_2	0.126188	-0.262798	0.523773	0.198961	0.525927	0.525927
PC18_2e.18_1	0.116114	-0.238651	0.529424	0.184727	0.529631	0.529631
PC18_0e.16_0	0.104878	-0.220529	0.484484	0.169253	0.535488	0.535488
GLUTAMINE.IS.	0.131934	-0.283995	0.563282	0.213045	0.535733	0.535733
iotin	0.128693	-0.281457	0.546876	0.20968	0.539373	0.539373
pc.18.0.	0.136345	-0.31179	0.605015	0.229683	0.552763	0.552763
PC16_0p.18_2	0.105922	-0.239153	0.50327	0.178702	0.553363	0.553363
PE18_0.18_0	0.11066	-0.265652	0.492578	0.192214	0.564811	0.564811
ACYCARNITINE.C18.1	-0.124081	-0.568385	0.299102	0.216756	0.567019	0.567019
sm.18.1.	0.126911	-0.31644	0.583388	0.226649	0.575517	0.575517
FFA20_4	-0.107509	-0.491166	0.27059	0.193083	0.577663	0.577663
PC18_2.20_2	-0.108031	-0.498875	0.278079	0.197125	0.58367	0.58367
Vitamin.D3	-0.118294	-0.552352	0.30849	0.217933	0.587267	0.587267
SMd18_1.22_5	0.102213	-0.281626	0.522519	0.19653	0.603003	0.603003
PE16_0.18_0	0.0929156	-0.258806	0.453424	0.179585	0.604884	0.604884
Cerd18_1.17_0_IS	0.100564	-0.279501	0.521731	0.194914	0.605896	0.605896
Aminopropane..2.ol	0.112324	-0.328422	0.565744	0.224956	0.617558	0.617558
PC16_0.20_0	-0.102416	-0.514081	0.30486	0.207803	0.622119	0.622119
PC18_0.18_0	0.0931165	-0.283546	0.505722	0.19229	0.628208	0.628208
PI18_1.18_2	0.100071	-0.316742	0.528066	0.212563	0.637797	0.637797
Trietthyl.Noxide	0.0976128	-0.311197	0.517281	0.208466	0.639612	0.639612
tyrosine	0.0860686	-0.274652	0.462104	0.18393	0.639827	0.639827
TAG52_2	-0.097582	-0.527365	0.323573	0.214713	0.649485	0.649485
HexCerd18_1.20_0	-0.0913606	-0.506958	0.318818	0.209111	0.662184	0.662184
ACYCARNITINE.C4	0.0905784	-0.31763	0.509523	0.207944	0.663134	0.663134
sm.24.0.	0.0961882	-0.34161	0.544823	0.223006	0.666232	0.666232
ACYLCARNITINE.C5.1.	0.0830675	-0.311802	0.485821	0.201097	0.679555	0.679555
PC16_0.18_1	0.0796166	-0.31932	0.488452	0.202925	0.694804	0.694804
ACYCARNITINE.C16	0.0762474	-0.326426	0.486478	0.204839	0.709721	0.709721
PG18_0.20_4	0.074866	-0.326318	0.478869	0.204446	0.714224	0.714224
TAG54_1	0.0833895	-0.37337	0.55046	0.232102	0.719386	0.719386
chenodeoxy.cholic.acid	-0.0705971	-0.471428	0.318435	0.197378	0.720586	0.720586
PC16_0p.18_0	0.0576131	-0.267904	0.411592	0.16346	0.724493	0.724493
LPC20_0	0.0616396	-0.287521	0.417606	0.177444	0.72831	0.72831
C2	-0.0720729	-0.496054	0.340231	0.209122	0.730361	0.730361
ACYCARNITINE.C8	0.0771571	-0.370368	0.531485	0.227564	0.734568	0.734568
glutameine	-0.0629884	-0.460345	0.323844	0.195961	0.747882	0.747882
PC18_1e.18_1	0.0478259	-0.248056	0.353883	0.149619	0.749232	0.749232
ursodeoxycholic.acid	-0.0679812	-0.490529	0.350103	0.212707	0.749272	0.749272
pc.36.0.	0.0707451	-0.371448	0.523988	0.224049	0.752187	0.752187
PC18_0p.14_0	-0.0510063	-0.400977	0.290045	0.172531	0.767508	0.767508
ACYCARNITINE.C12	0.058415	-0.343926	0.465943	0.204335	0.774971	0.774971
SMd18_1.20_1	0.0523815	-0.327429	0.443353	0.191571	0.784522	0.784522
lysine	-0.0542758	-0.464572	0.348405	0.203842	0.790036	0.790036
ACYCARNITINE.C10	0.0587839	-0.394841	0.517467	0.23026	0.798496	0.798496
PC18_1.20_1	-0.0504902	-0.448978	0.345263	0.201252	0.801906	0.801906
PC16_0p.20_0	0.0460352	-0.323023	0.423258	0.186288	0.804817	0.804817
cis.actonoic.acid	-0.0522915	-0.489702	0.37945	0.218766	0.811083	0.811083
Itaconic.acid	-0.0439934	-0.432675	0.337644	0.19261	0.81933	0.81933
ACYLCARNITINEC6	0.0369705	-0.355652	0.432521	0.199096	0.852686	0.852686
ACYLCARNITINEC3	-0.0334713	-0.443151	0.369918	0.202659	0.868818	0.868818
FFA20_2	0.0304439	-0.341073	0.404253	0.188365	0.871604	0.871604
PI18_1.20_3	0.0349962	-0.4054	0.478842	0.222838	0.875207	0.875207
methionine	-0.0315145	-0.444985	0.378545	0.207283	0.879159	0.879159
LPC22_4	0.0299951	-0.36583	0.428018	0.200676	0.881183	0.881183
choline	0.0299724	-0.380364	0.443313	0.207512	0.885156	0.885156
deoxy.cholic.acid	0.0269428	-0.34747	0.40741	0.187203	0.885561	0.885561
FFA18_3	0.0258963	-0.34508	0.398377	0.188294	0.890611	0.890611
PC18_0p.18_1	0.0224343	-0.321867	0.374796	0.170178	0.89512	0.89512
X2.amino.utyric.acid	-0.0266138	-0.466189	0.409766	0.22016	0.903783	0.903783
PC16_0.18_2	0.0183202	-0.341034	0.38414	0.177168	0.917641	0.917641
PC18_0p.16_1	0.0179275	-0.337076	0.376831	0.177288	0.919455	0.919455
Cholesterol.d7.	-0.0144436	-0.414453	0.377962	0.189763	0.939328	0.939328
HexCerd18_1.22_0	-0.0160415	-0.450235	0.416038	0.217388	0.941176	0.941176
ACYCARNITINE.C16.1	0.0134858	-0.389104	0.417087	0.203754	0.947229	0.947229
LPC24_0	-0.0121582	-0.418988	0.393938	0.205831	0.952897	0.952897
LPCP.20_0	0.00784114	-0.386226	0.402353	0.199759	0.968689	0.968689
pipecolic.acid	0.00516461	-0.381433	0.392411	0.194361	0.978801	0.978801
PC16_0p.18_3	0.00508518	-0.413674	0.424483	0.21051	0.980728	0.980728
PC16_1.18_2	0.00281494	-0.375284	0.381352	0.189318	0.988137	0.988137
LPC22_1	-0.00108963	-0.388825	0.386604	0.196869	0.995584	0.995584

## Sheet: Supplementary Table 3
Prediction Performance Metrics of All Metabolite Panels for GDM
Iteration	Round	AUC	Sensitivity	Specificity	F1_Score	Accuracy	Selected_Predictors
1	7	0.992188	0.625	1	0.769231	0.8125	PC18_0-20_2, SMd18_1-16_1, PC16_0-18_3, PC16_0e-18_2, DAG16_1-16_1, PC18_2-20_3, Erine
2	8	0.984375	1	0.5625	0.820513	0.78125	PC18_1-20_3, PC16_0e-18_2, TAG50_2, Erine, PE18_0-20_4, HexCerd18_1-16_0, SMd18_1-14_1, PS18_0-18_0
2	9	0.984375	1	0.5625	0.820513	0.78125	PC18_1-20_3, PC16_0e-18_2, TAG50_2, Erine, PE18_0-20_4, HexCerd18_1-16_0, SMd18_1-14_1, PS18_0-18_0, TAG52_4
2	10	0.984375	1	0.5625	0.820513	0.78125	PC18_1-20_3, PC16_0e-18_2, TAG50_2, Erine, PE18_0-20_4, HexCerd18_1-16_0, SMd18_1-14_1, PS18_0-18_0, TAG52_4, DAG16_1-16_1
3	10	1	1	0.6875	0.864865	0.84375	PE18_0-20_4, SMd18_1-22_1, PC14_0-16_0, TAG52_4, HexCerd18_1-16_0, SMd18_1-20_0, PC18_1-20_3, PE18_0-18_1, PG16_1-18_1, Erine
4	9	0.9375	0.9375	0.9375	0.9375	0.9375	PG16_1-18_2, PC14_0-16_0, PC18_1-20_3, SMd18_1-18_2, LPCO-16_0, PC16_0-18_3, PG16_1-18_1, SMd18_1-16_1, PC16_0e-18_2
5	5	0.941406	0.6875	1	0.814815	0.84375	PC18_2e-18_2, PC18_2-20_3, TAG54_5, PE18_0-22_6, LPC20_3
6	9	0.886719	0.625	0.875	0.714286	0.75	PC18_1e-18_3, SMd18_1-20_0, PC18_1-20_2, SMd18_1-18_2, PE18_0-20_4, PC18_2p-18_1, HexCerd18_1-16_0, PE22_3-22_6, PE18_0-20_2
7	10	0.919922	1	0.75	0.888889	0.875	TAG56_4, HexCerd18_1-16_0, DAG16_1-16_1, PG16_1-18_1, TAG52_4, PC16_0-22_4, PC16_0-22_6, PC16_0-22_2, PC16_1-18_1, LPCO-16_0
8	10	0.886719	0.875	0.6875	0.8	0.78125	PG16_1-18_2, SMd18_1-16_1, PC14_0-16_0, SMd18_1-22_1, SMd18_1-14_1, PC16_0-20_3, PC18_0-20_2, PC16_0-22_2, PS18_0-18_0, PC16_1-18_1
9	9	0.992188	0.9375	0.875	0.909091	0.90625	PE18_0-20_4, TAG52_5, PC18_1e-18_3, TAG54_5, PC16_0-18_3, DAG16_1-16_1, PC18_1-20_2, SMd18_1-20_0, PS18_0-18_0
10	9	0.976562	0.8125	0.875	0.83871	0.84375	TAG58_6, SMd18_1-20_0, TAG56_4, Erine, HexCerd18_1-16_0, PG16_1-18_1, pantothenic_acid, SMd18_1-22_1, PG16_1-18_2
10	10	0.976562	0.9375	0.875	0.909091	0.90625	TAG58_6, SMd18_1-20_0, TAG56_4, Erine, HexCerd18_1-16_0, PG16_1-18_1, pantothenic_acid, SMd18_1-22_1, PG16_1-18_2, LPC20_3
